# Supplementary material for: Effect of Nut Consumption on Erectile and Sexual Function in Healthy Males: A Secondary Outcome Analysis of the FERTINUTS Randomized Controlled Trial
Source: Nutrients. 2019 Jun 19;11(6):1372. doi: 10.3390/nu11061372 (PMC6627592; doi:10.3390/nu11061372)
Supplement: Supplementary file 1 [file nutrients-11-01372-s001.zip]

Archive with 2 entries (2 files):
- Consort-2010-checklist_def.doc
- nutrients-512291-supplementary.docx
